# Supplementary material for: Genetic Variation in ZmPAT7 Contributes to Tassel Branch Number in Maize
Source: Int J Mol Sci. 2022 Feb 26;23(5):2586. doi: 10.3390/ijms23052586 (PMC8910302; doi:10.3390/ijms23052586)
Supplement: Supplementary file 1 [file ijms-23-02586-s001.zip]

Archive with 1 entries (1 files):
- ijms-1613249-supplementary.pdf
